# Supplementary material for: Optimising Meropenem and Piperacillin Dosing in Patients Undergoing Extracorporeal Membrane Oxygenation Without Renal Dysfunction (MEPIMEX)
Source: Antibiotics (Basel). 2025 Sep 17;14(9):939. doi: 10.3390/antibiotics14090939 (PMC12466471; doi:10.3390/antibiotics14090939)
Supplement: Supplementary file 1 [file antibiotics-14-00939-s001.zip]

Archive with 1 entries (1 files):
- antibiotics-3854121-supplementary.pdf
